# Supplementary material for: Mechanistic modeling suggests stroma-targeting antibody-drug conjugates as an alternative to cancer-targeting in cases of heterogeneous target exspression
Source: PLoS Comput Biol. 2025 Aug 13;21(8):e1012839. doi: 10.1371/journal.pcbi.1012839 (PMC12370192; doi:10.1371/journal.pcbi.1012839)
Supplement: S1 Model File — (ZIP) [file pcbi.1012839.s007.zip]

Archive with 2 entries (1 files):
- model_file/
- model_file/ADC_models_Wood_et_al_2025.sbproj
